# Supplementary material for: Synergistic Antimicrobial Activity of Silver Nanoparticles with an Emergent Class of Azoimidazoles
Source: Pharmaceutics. 2023 Mar 13;15(3):926. doi: 10.3390/pharmaceutics15030926 (PMC10053004; doi:10.3390/pharmaceutics15030926)
Supplement: Supplementary file 1 [file pharmaceutics-15-00926-s001.zip]

Archive with 1 entries (1 files):
- pharmaceutics-2238947-supplementary.pdf
